# Supplementary material for: Early lysosomal maturation deficits in microglia triggers enhanced lysosomal activity in other brain cells of progranulin knockout mice
Source: Mol Neurodegener. 2018 Sep 4;13:48. doi: 10.1186/s13024-018-0281-5 (PMC6123925; doi:10.1186/s13024-018-0281-5)
Supplement: Supplementary file 2 — Table S1. mRNA expression of selected genes associated with the lysosome-autophagy degradation pathway in brain of Grn+/+ and Grn−/− mice at 6 and 12 months of age. (XLSX 30 kb) [file 13024_2018_281_MOESM2_ESM.xlsx]

## Sheet: Tabelle1
12 catridge (brain) norm. Without Gusb_positive control (mean) & housekeeping genes (geometric mean)
Gene Name	Annotation	Accession #	Class Name	%CV	20160609_30101340250816-01_11_02,RCC	20160609_30101340250816-01_14_03,RCC	20160609_30101340250816-01_20_05,RCC	20160609_30101340250816-01_10_01,RCC	20160609_30101340250816-01_17_04,RCC	20160609_30101340250816-01_21_06,RCC	20160609_30101340250816-01_26_10,RCC	20160609_30101340250816-01_28_11,RCC	20160609_30101340250816-01_29_12,RCC	20160609_30101340250816-01_22_07,RCC	20160609_30101340250816-01_24_08,RCC	20160609_30101340250816-01_25_09,RCC
					11	14	20	10	17	21	26	28	29	22	24	25	6 months			12 months
					mouse brain	mouse brain	mouse brain	mouse brain	mouse brain	mouse brain	mouse brain	mouse brain	mouse brain	mouse brain	mouse brain	mouse brain	Maximum	Fold change KO/WT	ttest	Maximum	Fold change KO/WT	ttest
					WT 6 255 f	WT 6 257 f	WT 6 393 f	KO 6 260 f	KO 6 380 f	KO 6 378 f	WT 12 321 f	WT 12 327 m	WT 12 319 f	KO 12 315 f	KO 12 342 f	KO 12 322 m
Grn		NM_008175.3	Endogenous	103.94	764.85	753.14	816.42	3.46	2.17	1.14	750.4	724	826.18	2.58	3.39	3.89	816.42	0.00290009	2.35931e-06	826.18	0.00428588	1.53623e-05
Cd63		NM_001042580.1	Endogenous	16.90	1816.11	1793.08	1806.23	2156.34	2240.68	2201.94	1761.54	1748.76	1636.61	2533.03	2486.5	2620.75	2240.68	1.21855	9.82965e-05	2620.75	1.48444	0.000119102
Ctsd		NM_009983.2	Endogenous	26.61	4984.18	4925.72	4755.89	6207.99	6245.84	6268.47	5002.92	4392.18	4964.92	9181.59	8303.58	8346.36	6268.47	1.2766	4.40439e-05	9181.59	1.79885	0.000387368
Hexb		NM_010422.2	Endogenous	15.94	1896.97	1801.24	1890.72	2129.77	2248.29	2491.43	1903.24	1693.85	1967.08	2697.48	2524.6	2563.4	2491.43	1.22912	0.0182903	2697.48	1.39922	0.00162779
Lamp1		NM_010684.2	Endogenous	5.32	2756.17	3160.62	2862.97	3017.95	3215.88	3163.87	2827.19	2851.24	2810.57	3005.71	3103.68	3060.14	3215.88	1.07038	0.201044	3103.68	1.08017	0.00178881
Cd68		NM_009853.1	Endogenous	54.43	152.47	136.4	152.53	251.78	276.14	283.79	166.85	141.08	133.76	554.48	413.15	426.75	283.79	1.83894	0.000364648	554.48	3.15692	0.0023316
Naglu		NM_013792.2	Endogenous	13.45	156.68	153.89	150.34	150.15	172.86	201.73	134.15	157.14	146.35	198.89	176.94	193.45	201.73	1.13849	0.230012	198.89	1.3008	0.00939983
Tpp1		NM_009906.5	Endogenous	10.45	184.47	198.19	253.49	230.99	217.44	204.01	190.32	205.29	180.97	232.47	221.81	229.41	253.49	1.02561	0.821062	232.47	1.18577	0.010021
Tmem106b		NM_027992.3	Endogenous	3.41	1257.63	1285.93	1278.41	1240.44	1236.12	1294.72	1323.88	1289.18	1312.44	1167.5	1265.69	1224.83	1294.72	0.986737	0.459503	1323.88	0.931861	0.0420855
Npc1		NM_008720.2	Endogenous	9.51	740.43	662.2	667.19	666.42	675.14	727.14	877.84	822.85	810.44	725.81	739.94	792.25	740.43	0.999459	0.99114	877.84	0.899197	0.0434164
Cln3		NM_001146311.1	Endogenous	8.76	77.5	86.27	84.5	70.45	66.32	74.08	83	79.41	86.55	71.46	71.12	78.74	86.27	0.849277	0.0233352	86.55	0.888978	0.0462312
Trem2		NM_031254.2	Endogenous	21.03	12.64	18.65	21.95	11.55	18.48	18.24	11.74	11.83	15.74	16.36	17.78	16.53	21.95	0.906649	0.664805	17.78	1.28898	0.0530257
Atp6v0d2		NM_175406.2	Endogenous	93.36	3.37	7	12.07	6.93	5.44	3.42	7.55	5.07	4.72	37.88	19.47	13.61	12.07	0.703654	0.460873	37.88	4.09227	0.0722505
Gns		NM_029364.3	Endogenous	8.57	651.14	645.88	627.68	671.04	736.02	697.51	744.53	669.09	734.9	792.97	751.79	820.44	736.02	1.09345	0.0409774	820.44	1.10085	0.0801437
Sqstm1		NM_011018.2	Endogenous	3.93	5255.42	5255.66	5052.17	4969.86	5017.33	4996.54	4998.73	5092.53	4920.86	4517.61	4867.18	4836.15	5255.66	0.962764	0.049171	5092.53	0.947297	0.0971644
Tbk1		NM_019786.4	Endogenous	8.11	270.39	271.64	261.17	246.01	284.84	241.62	259.91	297.37	302.14	241.08	274.3	240.11	284.84	0.961741	0.508482	302.14	0.87907	0.118129
Vcp		NM_009503.3	Endogenous	3.64	2083.13	2074.05	2120.07	2009.66	1954.75	2078.85	2015.59	2037.69	2034.75	1853.71	1938.74	2020	2120.07	0.962724	0.113166	2037.69	0.954734	0.131172
Atp6v1H		XM_006495434.2	Endogenous	3.75	3777.1	3811.17	3790.23	3880.71	3757.29	3713.21	3850.08	3663.11	3636.75	3423.29	3486.35	3694.91	3880.71	0.997602	0.867364	3850.08	0.951086	0.161613
Abca1		NM_013454.3	Endogenous	12.49	436.34	356.75	448.81	373.06	397.91	472.98	468.68	496.75	464.23	493.35	493.58	556.04	472.98	1.00165	0.987691	556.04	1.07926	0.178998
Atg16l1		NM_001205391.1	Endogenous	6.94	545.84	519.97	582.69	569.4	525.11	523.13	511.44	518.72	484.69	459.77	475.8	502.57	582.69	0.98128	0.686028	518.72	0.949361	0.189919
Ctsb		NM_007798.2	Endogenous	8.63	527.31	454.68	556.35	518.58	529.46	597.21	524.02	580.39	580.68	637.13	577.39	590.06	597.21	1.0695	0.412292	637.13	1.07091	0.20275
Gla		NM_013463.2	Endogenous	4.64	130.56	148.06	145.95	143.22	134.81	141.33	133.31	139.39	127.47	135.18	144.77	138.04	148.06	0.987729	0.78918	144.77	1.04453	0.254042
Tmem55b		XM_006518841.2	Endogenous	8.99	236.7	178.38	181.06	195.19	209.83	233.64	195.35	193.46	201.43	200.61	218.43	198.31	236.7	1.07133	0.555621	218.43	1.04593	0.254466
Atg9a		NM_001003917.3	Endogenous	5.02	1131.28	1078.41	1191.72	1081.06	1105.66	1107.81	1087.45	1055.17	1115.73	1005.64	987.15	1112.07	1191.72	0.968578	0.351829	1115.73	0.952893	0.296749
Optn		NM_181848.4	Endogenous	5.43	213.96	200.53	209.59	227.53	215.26	191.47	202.9	196	212.45	218.69	199.8	224.55	227.53	1.01631	0.778911	224.55	1.05184	0.299081
Atp6v0b		NM_033617.3	Endogenous	6.91	3075.42	3371.64	3518.09	3098.8	3325.68	3364.46	2971.4	2819.14	2993.12	2995.38	2923.36	3243.86	3518.09	0.982317	0.72285	3243.86	1.04314	0.32038
Foxo3		NM_019740.2	Endogenous	7.11	1020.09	1027.12	1029.31	853.53	970.85	1009.79	997.73	972.38	1093.7	962.59	859.31	1035.28	1029.31	0.921226	0.161081	1093.7	0.932558	0.335831
Glb1		NM_009752.2	Endogenous	7.71	265.34	261.15	280.92	220.6	269.62	264.42	260.75	228.94	270.67	268.63	251.44	293.57	280.92	0.934643	0.350827	293.57	1.07007	0.368797
Atg12		NM_026217.1	Endogenous	12.80	546.68	651.71	658.41	550.92	567.51	573.28	500.54	464.65	516.16	439.97	496.12	478.27	658.41	0.911089	0.209077	516.16	0.954778	0.37742
Becn1		NM_019584.3	Endogenous	5.36	1905.4	1760.44	1853.41	1839.87	1761.23	1764.29	1779.15	1731.02	1845.91	1542.89	1694.92	1843.08	1905.4	0.972123	0.359466	1845.91	0.948621	0.379071
Gba		NM_001077411.1	Endogenous	9.64	153.31	137.57	141.56	151.3	157.64	182.36	146.73	151.22	121.17	143.79	146.46	156.51	182.36	1.13611	0.137491	156.51	1.06595	0.414447
Gabarap		NM_019749.4	Endogenous	13.58	34.54	43.14	42.8	45.04	30.44	45.59	41.08	38.86	42.49	31	36.4	44.72	45.59	1.0049	0.97414	44.72	0.915789	0.451922
Vps11		NM_027889.1	Endogenous	4.26	781.7	734.49	760.46	709.15	799.08	743.1	720.21	779.76	752.21	729.26	785.66	808.78	799.08	0.988878	0.789419	808.78	1.03176	0.46036
Psap		NM_001146124.1	Endogenous	3.57	5332.92	5442.2	5608.53	5196.23	5619.63	5631.37	5320.69	5434.68	5298.54	5332.11	5273.55	5856.84	5631.37	1.00388	0.903434	5856.84	1.02545	0.513482
Asah1		NM_019734.2	Endogenous	5.36	812.87	817.26	814.23	922.82	811.04	887.84	859.39	793.28	804.14	802.44	825.45	909.88	922.82	1.07255	0.148077	909.88	1.03295	0.52242
Neu1		NM_010893.2	Endogenous	6.10	587.12	591.09	588.18	615.6	620.78	592.66	540.79	524.63	599.57	517.45	551.15	549.23	620.78	1.03547	0.0748042	599.57	0.971676	0.567387
Tfeb		NM_001161723.1	Endogenous	14.21	101.08	97.93	102.05	73.92	83.71	77.5	83.84	61.67	83.4	77.49	88.05	76.8	102.05	0.781007	0.00213786	88.05	1.05867	0.613013
Ulk2		NM_013881.4	Endogenous	10.62	155.83	155.06	175.58	155.92	193.52	180.08	136.66	148.69	151.07	146.37	140.54	161.37	193.52	1.08849	0.327916	161.37	1.02718	0.63218
Atp6v1B2		NM_007509.3	Endogenous	3.92	3299.48	3322.68	3384.21	3392.16	3386.56	3044.2	3350.37	3271.96	3323.59	3028.96	3318.72	3430.5	3392.16	0.981667	0.631114	3430.5	0.983135	0.670136
Gaa		NM_008064.3	Endogenous	3.17	2909.48	2802.71	2996.85	2867.8	2925.6	2946.18	3096.33	2830.12	3035.6	2826.63	3008.86	3002.79	2996.85	1.00351	0.875238	3096.33	0.98619	0.701892
Chmp2b		NM_026879.2	Endogenous	7.50	628.39	643.55	647.43	597.12	556.64	563.02	564.26	537.3	531.9	549.31	522.36	584.23	647.43	0.89445	0.00817171	584.23	1.01374	0.73388
Mcoln1		NM_053177.1	Endogenous	7.49	324.3	306.62	375.29	353.42	380.51	314.56	334.53	302.44	361.94	347.84	334.41	335.37	380.51	1.04202	0.642433	361.94	1.01873	0.742763
Ctsf		NM_019861.1	Endogenous	6.80	945.12	882.55	843.86	798.09	868.66	842.25	768	783.14	802.57	768.86	757.72	809.75	945.12	0.939162	0.206523	809.75	0.992616	0.772363
Wipi1		NM_145940.2	Endogenous	4.14	336.94	320.61	335.79	310.69	353.33	333.94	332.86	310.05	311.59	315.98	316.63	329.54	353.33	1.00465	0.914056	332.86	1.00801	0.781182
Atp6ap1		NM_018794.4	Endogenous	4.12	4529.31	4503.69	4532.03	4360.03	4384.59	4309.29	4135.14	4150.57	4126.16	3982.94	4253.39	4244.14	4532.03	0.962321	0.00205977	4253.39	1.00553	0.809772
housekeeping genes
Cltc		NM_001003908.1	Housekeeping	5.77	7282.95	7081.38	7663.85	7168.93	7140.59	7901.69	8423.72	7897.31	8132.71	7968.46	7758.36	8094.59	7901.69	1.00831	0.849774	8423.72	0.974142	0.309152
Gusb		NM_010368.1	Housekeeping	12.68	98.55	95.6	116.32	114.34	107.63	119.67	107.32	87.02	92.85	125.7	117.68	132.2	119.67	1.1004	0.230322	132.2	1.30778	0.0160275
Hprt		NM_013556.2	Housekeeping	4.90	1188.56	1234.64	1135.75	1216.19	1152.41	1135.16	1126.01	1197.1	1111.01	1036.63	1102.29	1104.29	1234.64	0.984493	0.651352	1197.1	0.944408	0.139965
Pgk1		NM_008828.2	Housekeeping	2.26	1286.27	1301.09	1283.89	1293.57	1326.36	1274.21	1240.88	1250.32	1230.61	1269.96	1236.06	1265.66	1326.36	1.00591	0.661098	1269.96	1.0134	0.240827
Tubb5		NM_011655.4	Housekeeping	3.66	526.47	515.31	524.53	519.74	537.07	512.87	498.03	495.91	527.18	558.78	554.53	518.12	537.07	1.00215	0.894868	558.78	1.07252	0.08814
negative an positive control
NEG_A		ERCC_00096.1	Negative	36.14	9	19	28	17	18	20	19	24	11	18	32	11	28	0.982143	0.955052	32	1.12963	0.763437
NEG_B		ERCC_00041.1	Negative	38.72	10	8	10	3	3	7	12	11	8	12	5	10	10	0.464286	0.0284602	12	0.870968	0.608653
NEG_C		ERCC_00019.1	Negative	38.53	6	2	6	6	5	7	2	4	3	4	4	3	7	1.28571	0.41072	4	1.22222	0.373901
NEG_D		ERCC_00076.1	Negative	43.54	7	4	3	7	3	6	3	7	1	7	8	6	7	1.14286	0.714889	8	1.90909	0.146912
NEG_E		ERCC_00098.1	Negative	24.20	18	19	21	22	29	23	21	23	9	24	17	17	29	1.27586	0.0864181	24	1.09434	0.753521
NEG_F		ERCC_00126.1	Negative	36.96	18	17	10	10	15	13	14	25	9	10	22	9	18	0.844444	0.467	25	0.854167	0.730167
NEG_G		ERCC_00144.1	Negative	71.58	1	1	2	1	6	2	5	2	1	3	4	1	6	2.25	0.34649	5	1	1
NEG_H		ERCC_00154.1	Negative	57.25	4	4	1	1	1	2	4	3	1	1	2	3	4	0.444444	0.189004	4	0.75	0.561438
POS_A		ERCC_00117.1	Positive	13.20	53728	52078	50812	48575	57531	45588	54400	54520	32274	51164	54351	46747	57531	0.96856	0.67917	54520	1.07839	0.65755
POS_B		ERCC_00112.1	Positive	13.49	16632	16143	15587	14618	17003	13885	16925	16725	9604	15327	16209	14424	17003	0.940945	0.39004	16925	1.06256	0.732668
POS_C		ERCC_00002.1	Positive	12.17	4689	4621	4536	4337	4814	4136	4799	4877	2914	4353	4588	4058	4814	0.959627	0.416595	4877	1.03249	0.84639
POS_D		ERCC_00092.1	Positive	12.67	1195	1060	1038	1104	1251	968	1206	1172	735	1153	1124	1046	1251	1.00911	0.921499	1206	1.06746	0.674914
POS_E		ERCC_00035.1	Positive	13.64	238	222	220	225	239	208	261	240	138	231	247	223	239	0.988235	0.814104	261	1.09703	0.62107
POS_F		ERCC_00034.1	Positive	15.55	119	108	103	91	126	81	105	110	69	94	106	98	126	0.90303	0.501026	110	1.0493	0.744974
